# Supplementary material for: Staphylococcus aureus biofilms decrease osteoblast viability, inhibits osteogenic differentiation, and increases bone resorption in vitro
Source: BMC Musculoskelet Disord. 2013 Jun 14;14:187. doi: 10.1186/1471-2474-14-187 (PMC3691632; doi:10.1186/1471-2474-14-187)
Supplement: Additional file 1: Table S1 — Soluble factors identified within BCM of S. aureus SAMMC-700 by mass spectroscopy. [file 1471-2474-14-187-S1.xlsx]

## Sheet: Sheet1
Supplemental Table 1. Soluble factors identified within BCM of S. aureus SAMMC-700 by mass spectroscopy
				Number of Detected Peptides
Group	Protein Name	NCBI Accession	Protein Fuction	SA-Pa	SA-BFb	BF:PK ratioc
Transcription	DNA-directed RNA polymerase subunit beta' (strain NCTC 8325)	GI:88194305	Transcription	14.77	53.37	3.61341
	DNA-directed RNA polymerase subunit beta (strain Mu3)	GI:156978871	Transcription	20.14	43.02	2.13605
	GTP-sensing transcriptional pleiotropic repressor CodY (ST398)	GI:387602532	Transcription	4.03	7.97	1.97767
	DNA-directed RNA polymerase subunit alpha (strain Mu3 / ATCC 700698 )	GI:156980539	Transcription	6.71	6.37	0.949329
	Probable catabolite control protein A (MRSA252)	GI:49483976	Transcription	5.37	3.98	0.741155
Protein synthesis and processing	Isoleucyl-tRNA synthetase (strain MSSA476)	GI:49486033	Translation	2.69	20.71	7.69888
	Elongation factor P (strain Mu3 / ATCC 700698)	GI:156979847	Translation	2.69	11.95	4.44238
	50S ribosomal protein L1 (strain Mu3 / ATCC 700698)	GI:156978867	Translation	2.69	3.98	1.47955
	30S ribosomal protein S7 (strain Mu3 / ATCC 700698)	GI:156978875	Translation	2.69	3.19	1.18587
	30S ribosomal protein S5 (strain Mu3 / ATCC 700698)	GI:156980548	Translation	2.69	2.39	0.888476
	Elongation factor Tu (strain Mu3 / ATCC 700698)	GI:156978877	Translation	49.69	39.03	0.78547
	Elongation factor Ts (strain Mu3 / ATCC 700698)	GI:156979578	Translation	16.12	11.95	0.741315
	30S ribosomal protein S1 (strain COL)	GI:57650431	Translation	9.4	6.37	0.67766
	50S ribosomal protein L25 (strain USA300)	GI:87162260	Translation	4.03	2.39	0.593052
	30S ribosomal protein S2 (strain Mu3 / ATCC 700698)	GI:156979577	Translation	4.03	1.59	0.394541
	Foldase protein prsA (strain Mu3 / ATCC 700698)	GI:156980157	Protein folding	2.69	0	0
	Elongation factor G (strain Mu3 / ATCC 700698)	GI:156978876	Translation	0	50.98	-
	Valyl-tRNA synthetase (strain Mu3 / ATCC 700698)	GI:156979981	Translation	0	15.14	-
	Alanyl-tRNA synthetase (strain Mu3 / ATCC 700698)	GI:156979936	Translation	0	14.34	-
	Phenylalanyl-tRNA synthetase beta chain (strain USA300)	GI:87161618	Translation	0	9.56	-
	Arginyl-tRNA synthetase (strain Mu3 / ATCC 700698)	GI:156978936	Translation	0	9.56	-
	Leucyl-tRNA synthetase (strain MRSA252)	GI:49484005	Translation	0	7.97	-
	Threonyl-tRNA synthetase (strain JH1)	GI:150394230	Translation	0	6.37	-
	Lysyl-tRNA synthetase (strain Mu3 / ATCC 700698)	GI:156978845	Translation	0	6.37	-
	Ribosome-recycling factor (strain Mu3 / ATCC 700698)	GI:156979580	Translation	0	6.37	-
	Methionyl-tRNA synthetase (strain COL)	GI:57651372	Translation	0	5.58	-
	Glutamyl-tRNA synthetase (strain Mu3 / ATCC 700698)	GI:156978856	Translation	0	4.78	-
	Glutamyl-tRNA(Gln) amidotransferase subunit A (strain Mu3 / ATCC 700698)	GI:156980216	Translation	0	3.98	-
	Translation initiation factor IF-2 (strain Mu3 / ATCC 700698)	GI:156979590	Translation	0	3.19	-
	30S ribosomal protein S3 (strain Mu3 / ATCC 700698)	GI:156980559	Translation	0	2.39	-
	50S ribosomal protein L3 (strain Mu3 / ATCC 700698)	GI:156980565	Translation	0	2.39	-
	Glycyl-tRNA synthetase (strain Mu3 / ATCC 700698)	GI:156979883	Translation	0	2.39	-
	Seryl-tRNA synthetase (strain Mu3 / ATCC 700698)	GI:156978340	Translation	0	2.39	-
	50S ribosomal protein L6 (strain Mu3 / ATCC 700698)	GI:156980550	Translation	0	1.59	-
	50S ribosomal protein L17 (strain Mu3 / ATCC 700698)	GI:156980538	Translation	0	1.59	-
	50S ribosomal protein L11 (strain Mu3 / ATCC 700698)	GI:156978866	Translation	0	1.59	-
	50S ribosomal protein L30 (strain Mu3 / ATCC 700698)	GI:156980547	Translation	0	1.59	-
	50S ribosomal protein L4 (strain Mu3 / ATCC 700698)	GI:156980564	Translation	0	1.59	-
	Aspartyl-tRNA synthetase (strain Mu3 / ATCC 700698)	GI:156979948	Translation	0	1.59	-
	Histidyl-tRNA synthetase (strain Mu3 / ATCC 700698)	GI:156979949	Translation	0	1.59	-
	Tyrosyl-tRNA synthetase (strain Mu3 / ATCC 700698)	GI:156980046	Translation	0	1.59	-
	tRNA uridine 5-carboxymethylaminomethyl modification enzyme MnmG (strain Mu3 / ATCC 700698)	GI:156981026	Translation	0	1.59	-
Energy Metabolism	Inosine-5'-monophosphate dehydrogenase (strain USA300)	gi:87160055	Nucleotide metabolism/biosynthesis	2.69	22.3	8.28996
	2-oxoglutarate dehydrogenase E1 component (strain Mu3 / ATCC 700698)	GI:156979732	Carbohydrate metabolism	2.69	15.14	5.62825
	Dihydrolipoyl dehydrogenase (strain COL)	GI:57651705	Carbohydrate metabolism	9.4	39.83	4.23723
	Pyruvate dehydrogenase E1 component subunit alpha (strain COL)	GI:57651702	Carbohydrate metabolism	6.71	25.49	3.79881
	Aconitate hydratase (strain COL)	GI:57650354	Carbohydrate metabolism	12.09	45.41	3.756
	Enolase (strain Mu3 / ATCC 700698)	GI:156721239	Carbohydrate metabolism	51.03	125.06	2.45072
	ATP synthase subunit beta (strain Mu3 / ATCC 700698)	GI:156980418	ATP synthesis	2.69	5.58	2.07435
	Phosphopentomutase (strain Mu3 / ATCC 700698)	GI:156978469	Carbohydrate metabolism	2.69	5.58	2.07435
	NAD-specific glutamate dehydrogenase (strain COL)	GI:57285835	Amino-acid metabolism/biosynthesis	6.71	13.54	2.01788
	6-phosphogluconate dehydrogenase, decarboxylating (strain COL)	GI:57284652	Carbohydrate metabolism	6.71	11.15	1.6617
	Glucose-6-phosphate isomerase (strain Mu3 / ATCC 700698)	GI:156979288	Carbohydrate metabolism	12.09	19.91	1.64682
	Succinyl-CoA ligase [ADP-forming] subunit beta (strain Mu3 / ATCC 700698)	GI:156979566	Carbohydrate metabolism	10.74	16.73	1.55773
	Succinyl-CoA ligase [ADP-forming] subunit alpha (strain COL)	GI:57651815	Carbohydrate metabolism	6.71	9.56	1.42474
	Alanine dehydrogenase 2 (strain USA300)	GI:87161391	Amino-acid metabolism/biosynthesis	6.71	9.56	1.42474
	Pyruvate kinase (strain USA300)	GI:87162024	Carbohydrate metabolism	4.03	5.58	1.38462
	Glutamine synthetase (strain COL)	GI:57650300	Amino-acid metabolism/biosynthesis	12.09	16.73	1.38379
	Arginase (strain COL)	GI:57652182	Amino-acid metabolism/biosynthesis	2.69	3.19	1.18587
	Phosphoglycerate kinase (strain Mu3 / ATCC 700698)	GI:156979101	Carbohydrate metabolism	10.74	11.95	1.11266
	Phosphate acetyltransferase (strain COL)	GI:57285649	Carbohydrate metabolism	5.37	5.58	1.03911
	1,4-Dihydroxy-2-naphthoyl-CoA synthase (strain COL)	GI:57650239	Menaquinone biosynthesis	5.37	5.58	1.03911
	Uracil phosphoribosyltransferase (strain Mu3 / ATCC 700698)	GI:156980427	Nucleotide metabolism/biosynthesis	2.69	2.39	0.888476
	L-lactate dehydrogenase 2 (strain Mu3 / ATCC 700698)	GI:156980917	Carbohydrate metabolism	12.09	10.36	0.856907
	Ornithine aminotransferase 2 (strain COL)	GI:57651648	Amino-acid metabolism/biosynthesis	12.09	10.36	0.856907
	Fructose-bisphosphate aldolase (strain COL)	GI:57652147	Carbohydrate metabolism	4.03	3.19	0.791563
	Acetate kinase (strain USA300)	GI:87159967	Carbohydrate metabolism	16.12	11.95	0.741315
	Arginine deiminase (strain Mu3 / ATCC 700698)	GI:156980950	Amino-acid metabolism/biosynthesis	5.37	3.98	0.741155
	Glyceraldehyde-3-phosphate dehydrogenase 1 (strain COL)	GI:57650114	Carbohydrate metabolism	34.92	24.69	0.707045
	Pyrimidine-nucleoside phosphorylase (strain USA300)	GI:162138561	Nucleotide metabolism/biosynthesis	16.12	11.15	0.691687
	L-lactate dehydrogenase 1 (strain Mu3 / ATCC 700698)	GI:156980917	Carbohydrate metabolism	12.09	7.97	0.659222
	Triosephosphate isomerase (strain Mu3 / ATCC 700698)	GI:156979102	Carbohydrate metabolism	4.03	2.39	0.593052
	Pyruvate dehydrogenase E1 component subunit beta (strain Mu50 / ATCC 700699)	GI:15924084	Carbohydrate metabolism	16.12	9.56	0.593052
	Ornithine carbamoyltransferase, catabolic (strain COL)	GI:57652374	Amino-acid metabolism/biosynthesis	6.71	3.19	0.47541
	Fructose-bisphosphate aldolase class 1 (strain Mu3 / ATCC 700698)	GI:156980440	Carbohydrate metabolism	17.46	7.97	0.456472
	Diacetyl reductase [(S)-acetoin forming] (strain COL)	GI:57652474	metabolism	5.37	2.39	0.445065
	Cysteine synthase (strain COL)	GI:57651389	Amino-acid metabolism/biosynthesis	13.43	4.78	0.35592
	Lipase 2 (strain Mu50 / ATCC 700699)	GI:15924588	Fatty acid metabolism/biosynthesis	236.35	79.66	0.337043
	Ornithine carbamoyltransferase (strain COL)	GI:57652374	Amino-acid metabolism/biosynthesis	5.37	1.59	0.296089
	Lipase 1 (strain Mu50 / ATCC 700699)	GI:15924588	Fatty acid metabolism/biosynthesis	157.12	43.02	0.273803
	Probable transglycosylase isaA (strain Mu3 / ATCC 700698)	GI:182662393	Carbohydrate metabolism	75.2	11.95	0.15891
	Formate acetyltransferase (strain USA300)	GI:87162120	Carbohydrate metabolism	0	35.85	-
	Formate--tetrahydrofolate ligase (strain Mu3 / ATCC 700698)	GI:156980049	Carbohydrate metabolism	0	33.46	-
	Transketolase (strain COL)	GI:57650346	Carbohydrate metabolism	0	17.52	-
	Glucosamine--fructose-6-phosphate aminotransferase [isomerizing] (strain Mu50 / ATCC 700699)	GI:15925144	Carbohydrate metabolism	0	16.73	-
	1-pyrroline-5-carboxylate dehydrogenase (strain Mu3 / ATCC 700698)	GI:156980869	Amino-acid metabolism/biosynthesis	0	16.73	-
	Phosphoenolpyruvate-protein phosphotransferase (strain COL)	GI:57651692	Carbohydrate metabolism	0	11.95	-
	Phosphoenolpyruvate carboxykinase [ATP] (strain MSSA476)	GI:49486610	Carbohydrate metabolism	0	10.36	-
	Phosphoglucosamine mutase (strain Mu3 / ATCC 700698)	GI:156980476	Carbohydrate metabolism	0	9.56	-
	Probable glycine dehydrogenase [decarboxylating] subunit 2 (strain Mu3 / ATCC 700698)	GI:156979853	Amino-acid metabolism/biosynthesis	0	8.76	-
	Adenylosuccinate lyase (strain USA300)	GI:87159911	Nucleotide metabolism/biosynthesis	0	7.97	-
	Dihydrolipoyllysine-residue acetyltransferase component of pyruvate dehydrogenase complex (strain COL)	GI:57651704	Carbohydrate metabolism	0	6.37	-
	CTP synthase (strain Mu3 / ATCC 700698)	GI:156980442	Nucleotide metabolism/biosynthesis	0	5.58	-
	2,3-bisphosphoglycerate-dependent phosphoglycerate mutase (strain Mu3 / ATCC 700698)	GI:156980731	Carbohydrate metabolism	0	5.58	-
	Ribonuclease J 1 (strain USA300)	GI:87159956	Nucleotide metabolism/biosynthesis	0	4.78	-
	Ribonuclease J 2 (strain USA300)	GI:87162301	Nucleotide metabolism/biosynthesis	0	4.78	-
	Dihydrolipoyllysine-residue succinyltransferase component of 2-oxoglutarate dehydrogenase complex (strain USA300)	GI:87162109	Carbohydrate metabolism	0	4.78	-
	Serine hydroxymethyltransferase (strain Mu3 / ATCC 700698)	GI:156980428	Amino-acid metabolism/biosynthesis	0	3.98	-
	Ribose-phosphate pyrophosphokinase (strain COL)	GI:57650041	Carbohydrate metabolism	0	3.98	-
	Polyribonucleotide nucleotidyltransferase (strain Mu3 / ATCC 700698)	GI:187611294	mRNA catabolic process	0	3.98	-
	Probable malate:quinone oxidoreductase 2 (strain COL)	GI:57652342	Carbohydrate metabolism	0	3.19	-
	GMP synthase [glutamine-hydrolyzing] (strain Mu3 / ATCC 700698)	GI:156978719	Nucleotide metabolism/biosynthesis	0	3.19	-
	Nucleoside diphosphate kinase (strain Mu3 / ATCC 700698)	GI:156979788	Nucleotide metabolism/biosynthesis	0	3.19	-
	Fumarate hydratase class II (strain COL)	GI:57650640	Carbohydrate metabolism	0	2.39	-
	Glyceraldehyde-3-phosphate dehydrogenase 2 (strain COL)	GI:57650558	Carbohydrate metabolism	0	2.39	-
	2,3-bisphosphoglycerate-independent phosphoglycerate mutase (strain COL)	GI:57650117	Carbohydrate metabolism	0	2.39	-
	Formimidoylglutamase (strain Mu3 / ATCC 700698)	GI:156980649	Amino-acid metabolism/biosynthesis	0	2.39	-
	Bifunctional purine biosynthesis protein purH (strain JH1)	GI:150393621	Nucleotide metabolism/biosynthesis	0	1.59	-
	6-phospho-beta-galactosidase (strain Mu3 / ATCC 700698)	GI:156980504	Carbohydrate metabolism	0	1.59	-
	3-hexulose-6-phosphate synthase (strain USA300)	GI:161508810	Carbohydrate metabolism	0	1.59	-
	3-oxoacyl-[acyl-carrier-protein] reductase (strain COL)	GI:57651799	Fatty acid metabolism/biosynthesis	0	1.59	-
	Malonyl CoA-acyl carrier protein transacylase (strain Mu50 / ATCC 700699)	GI:15924220	Fatty acid metabolism/biosynthesis	0	1.59	-
	Carbamoyl-phosphate synthase large chain (strain Mu3 / ATCC 700698)	GI:156721659	Amino-acid metabolism/biosynthesis	0	1.59	-
	2-C-methyl-D-erythritol 4-phosphate cytidylyltransferase 2 (strain bovine RF122 / ET3-1)	GI:82749960	Fatty acid metabolism/biosynthesis	0	1.59	-
	S-adenosylmethionine synthase (strain Mu3 / ATCC 700698)	GI:156980106	Carbohydrate metabolism	0	1.59	-
	Probable uridylyltransferase SAV2171 (strain Mu50 / ATCC 700699)	GI:81781139	Nucleotide metabolism/biosynthesis	0	1.59	-
	3-oxoacyl-[acyl-carrier-protein] synthase 2 (strain COL)	GI:57650176	Fatty acid metabolism/biosynthesis	2.69	0	-
	Probable branched-chain-amino-acid aminotransferase (strain COL)	GI:57651430	Amino-acid metabolism/biosynthesis	2.69	0	-
	Tagatose 1,6-diphosphate aldolase (strain Mu3 / ATCC 700698)	GI:156980507	Carbohydrate metabolism	2.69	0	-
	Probable transglycosylase sceD (strain Mu3 / ATCC 700698)	GI:156980411	Carbohydrate metabolism	12.09	0	-
	D-lactate dehydrogenase (strain COL)	GI:57652296	Carbohydrate metabolism	2.69	0	-
Pathogenesis	Serine-aspartate repeat-containing protein E (strain Mu50 / ATCC 700699)	GI:15923553	Virulence	5.37	22.3	4.1527
	Clumping factor A (strain Mu50 / ATCC 700699)	GI:15923801	Virulence	36.26	26.29	0.725041
	Glutamyl endopeptidase (strain NCTC 8325)	GI:88194745	Virulence	2.69	1.59	0.591078
	Staphylococcal secretory antigen ssaA2 (strain COL)	GI:57652231	Virulence	18.8	8.76	0.465957
	Thermonuclease (strain COL)	GI:57650326	Endonuclease	16.12	5.58	0.346154
	Gamma-hemolysin component B (strain COL)	GI:57650966	Virulence	13.43	3.98	0.296351
	Staphopain B (strain NCTC 8325)	GI:88194744	Virulence	5.37	1.59	0.296089
	Alpha-hemolysin (strain NCTC 8325)	GI:88194865	VIrulence	25.52	4.78	0.187304
	Gamma-hemolysin component A (strain COL)	GI:57650963	Virulence	10.74	1.59	0.148045
	Immunoglobulin G-binding protein A (strain NCTC 8325)	GI:88196346	Virulence	34.92	3.19	0.0913517
	Phenol-soluble modulin alpha 1 peptide (strain Mu3 / ATCC 700698)	GI:206557860	Virulence	5.37	0	-
	Phenol-soluble modulin alpha 3 peptide (strain Mu3 / ATCC 700698)	GI:206557884	Virulence	2.69	0	-
	Staphopain A (strain NCTC 8325)	GI:88195808	Virulence	4.03	0	-
	Immunoglobulin-binding protein sbi (strain JH1)	GI:223635770	Virulence	8.06	0	-
	Staphylococcal complement inhibitor (strain Mu3 / ATCC 700698)	GI:182638294	Virulence	2.69	0	-
	Delta-hemolysin (strain NCTC 8325)	GI:88195931	VIrulence	14.77	0	-
	Gamma-hemolysin component C (strain COL)	GI:57650965	Virulence	13.43	0	-
	Uncharacterized leukocidin-like protein 1 (strain USA300)	GI:123485068	Virulence	16.12	0	-
	Enterotoxin type D (strain CIG1096)	GI:418991762	Virulence	12.09	0	-
	Serine-aspartate repeat-containing protein D (strain Mu50 / ATCC 700699)	GI:81782070	Cell adhesion	2.69	0	-
	Elastin-binding protein ebpS (strain USA300)	GI:87160749	Nuclease	4.03	0	-
	Immunodominant staphylococcal antigen (strain USA300)	GI:87127914	Viruelence	2.69	0	-
	Iron-regulated surface determinant protein A (strain MRSA252)	GI:81696504	Resistance	2.69	0	-
Transport	Ferritin (strain USA300)	GI:161510114	Iron storage	5.37	7.17	1.3352
Cell Wall	D-alanine aminotransferase (strain COL)	GI:57652048	Cell wall biogenesis/degradation	6.71	4.78	0.71237
	Bifunctional autolysin (strain Mu3 / ATCC 700698)	GI:156979376	Cell wall biogenesis/degradation	218.9	77.27	0.352992
	Glycerol phosphate lipoteichoic acid synthase (strain USA300)	GI:87161249	Cell wall biogenesis/degradation	48.35	9.56	0.197725
	N-acetylmuramoyl-L-alanine amidase sle1 (strain USA300)	GI:87160062	Cell wall biogenesis/degradation	30.89	0	-
	UDP-N-acetylmuramate--L-alanine ligase (strain Mu3 / ATCC 700698)	GI:156980057	Cell wall biogenesis/degradation	0	2.39	-
DNA binding/Cell Division	DNA-binding protein HU (strain COL)	GI:57650428	DNA binding	5.37	3.19	0.594041
	DNA gyrase subunit A (strain NCTC 8325)	GI:88193829	DNA binding	0	6.37	-
	Trigger factor (strain Mu3 / ATCC 700698)	GI:156979993	Cell division	0	5.58	-
	Cell division protein ftsZ (strain NCTC 8325)	GI:88194892	Cell division	0	4.78	-
	DNA topoisomerase 4 subunit A (strain NCTC 8325)	GI:114152111	DNA binding	0	1.59	-
Antioxidant/Oxidate Stress	Thioredoxin reductase (strain COL)	GI:57650105	Stress response	4.03	9.56	2.37221
	Alcohol dehydrogenase (strain USA300)	GI:87161490	Stress response	20.14	21.51	1.06802
	Chaperone protein hchA (strain Mu3 / ATCC 700698)	GI:156978880	Stress response	6.71	6.37	0.949329
	Superoxide dismutase [Mn/Fe] 1 (strain USA300)	GI:87161707	Stress response	4.03	3.19	0.791563
	Putative universal stress protein SA1532 (strain N315)	GI:15927287	Stress response	9.4	6.37	0.67766
	Alkyl hydroperoxide reductase subunit C (strain USA300)	GI:87162200	Cofactor biosynthesis	16.12	9.56	0.593052
	Alkaline shock protein 23 (strain USA300)	GI:87162258	Stress response	20.14	8.76	0.434955
	60 kDa chaperonin (strain Mu3 / ATCC 700698)	GI:156980345	Stress response	0	5.58	-
	ATP-dependent Clp protease ATP-binding subunit ClpC (strain USA300)	GI:87161024	Stress response	0	27.08	-
	ATP-dependent Clp protease ATP-binding subunit ClpL (strain USA300)	GI:87161831	Stress response	0	17.52	-
	ATP-dependent Clp protease ATP-binding subunit ClpX (strain Mu3 / ATCC 700698)	GI:156979992	Stress response	0	1.59	-
	Chaperone protein dnaK (strain Mu3 / ATCC 700698)	GI:156979898	Stress response	0	8.76	-
	Chaperone protein ClpB (strain COL)	GI:57651666	Stress response	0	7.17	-
	NH(3)-dependent NAD(+) synthetase (strain Mu3 / ATCC 700698)	GI:156980228	Cofactor biosynthesis	0	1.59	-
	Catalase (strain USA300)	GI:87160511	Stress response	0	3.98	-
	Coenzyme A disulfide reductase (strain Mu3 / ATCC 700698)	GI:156979296	Cofactor biosynthesis	0	1.59	-
	Pyridoxal biosynthesis lyase pdxS (strain Mu3 / ATCC 700698)	GI:156978847	Cofactor biosynthesis	2.69	0	-
Unknown/Hypothetical	Probable acetyl-CoA acyltransferase(strain Mu50 / ATCC 700699)	GI:81782193	Unknown	2.69	7.17	2.66543
	UPF0477 protein SAHV_1009 (strain Mu3 / ATCC 700698)	GI:166919117	Unknown	5.37	7.97	1.48417
	Uncharacterized protein SA0829 (strain N315)	GI:81705952	Unknown	4.03	5.58	1.38462
	Probable manganese-dependent inorganic pyrophosphatase (strain Mu3 / ATCC 700698)	GI:166221787	Unknown	4.03	3.19	0.791563
	Uncharacterized protein SAB0704 (strain bovine RF122 / ET3-1)	GI:123547686	Unknown	0	1.59	-
	Uncharacterized protein SA1069 (strain N315)	GI:81705799	Unknown	0	1.59	-
	UPF0173 metal-dependent hydrolase SA1529 (strain N315)	GI:54040221	Unknown	0	1.59	-
	UPF0447 protein MW0542 (strain MW2)	GI:81762789	Unknown	0	1.59	-
	Putative formate dehydrogenase SAV2309 (strain Mu50 / ATCC 700699)	GI:81774830	Unknown	0	3.98	-
	Putative aldehyde dehydrogenase AldA (strain USA300)	GI:123487558	Unknown	0	7.17	-
	Putative dipeptidase SAUSA300_1697 (strain USA300)	GI:123485411	Unknown	0	4.78	-
	Putative 2-hydroxyacid dehydrogenase SA2098 (strain N315)	GI:81705208	Unknown	0	3.98	-
	Uncharacterized hydrolase SA2367(strain N315)	GI:81832442	Unknown	4.03	0	-
	Uncharacterized leukocidin-like protein 2 (strain USA300)	GI:123485065	Unknown	10.74	0	-
	Uncharacterized lipoprotein SA2158 (strain N315)	GI:81705160	Unknown	2.69	0	-
	Putative surface protein SAV2496/SAV2497 (strain Mu50 / ATCC 700699)	GI:48428262	Unknown	2.69	0	-
a; denotes the number of detected peptides by mass spectrscopy in the planktonic state of S. aueus SAMMC 700 (SA-PK)
b; denotes the number of detected peptides by mass spectrscopy in the biofilm state of S. aureus SAMMC700 (SA-BF)
c: is the ratio of dectected peptides within the biofilm to planktonic state
